# Supplementary material for: More than Five Decades of Proton Therapy: A Bibliometric Overview of the Scientific Literature
Source: Cancers (Basel). 2023 Nov 23;15(23):5545. doi: 10.3390/cancers15235545 (PMC10705139; doi:10.3390/cancers15235545)
Supplement: Supplementary file 1 [file cancers-15-05545-s001.zip]

Archive with 1 entries (1 files):
- cancers-2696963-supplementary.pdf
